# Supplementary material for: EK100 and Antrodin C Improve Brain Amyloid Pathology in APP/PS1 Transgenic Mice by Promoting Microglial and Perivascular Clearance Pathways
Source: Int J Mol Sci. 2021 Sep 27;22(19):10413. doi: 10.3390/ijms221910413 (PMC8508921; doi:10.3390/ijms221910413)
Supplement: Supplementary file 1 [file ijms-22-10413-s001.zip]

Archive with 1 entries (1 files):
- ijms-1392930-supplementary.pdf
